# Supplementary material for: 17β-Estradiol Exacerbated Experimental Occlusal Interference-Induced Chronic Masseter Hyperalgesia by Increasing the Neuronal Excitability and TRPV1 Function of Trigeminal Ganglion in Ovariectomized Rats
Source: Int J Mol Sci. 2021 Jun 28;22(13):6945. doi: 10.3390/ijms22136945 (PMC8269106; doi:10.3390/ijms22136945)
Supplement: Supplementary file 1 [file ijms-22-06945-s001.zip]

Archive with 1 entries (1 files):
- ijms-1234683-supplementary.pdf
